# Supplementary material for: Unique Variant Spectrum in a Jordanian Cohort with Inherited Retinal Dystrophies
Source: Genes (Basel). 2021 Apr 19;12(4):593. doi: 10.3390/genes12040593 (PMC8074154; doi:10.3390/genes12040593)
Supplement: Supplementary file 1 [file genes-12-00593-s001.zip]

Archive with 5 entries (5 files):
- Figure S1_April 2021.tif
- Table S1_Alignment Eval Summary.xlsx
- Table S2_Variant Eval. summary.xlsx
- Table S3_Exome Coverage Summary.xlsx
- Table S4,S5,S6.pdf
