# Supplementary material for: Unique Variant Spectrum in a Jordanian Cohort with Inherited Retinal Dystrophies
Source: Genes (Basel). 2021 Apr 19;12(4):593. doi: 10.3390/genes12040593 (PMC8074154; doi:10.3390/genes12040593)
Supplement: Supplementary file 1 [file genes-12-00593-s001.zip › Table S1_Alignment Eval Summary.xlsx]

## Sheet: Sorted
Table S1. Alignment evaluation summary for each of the participated families using SAMtools stats
Family ID	raw total sequences:	filtered sequences:	sequences:	is sorted:	1st fragments:	last fragments:	reads mapped:	reads mapped and paired:	reads unmapped:	reads properly paired:	reads paired:	reads duplicated:	reads MQ0:	reads QC failed:	non-primary alignments:	total length:	total first fragment length:	total last fragment length:	bases mapped:	bases mapped (cigar):	bases trimmed:	bases duplicated:	mismatches:	error rate:	average length:	average first fragment length:	average last fragment length:	maximum length:	maximum first fragment length:	maximum last fragment length:	average quality:	insert size average:	insert size standard deviation:	inward oriented pairs:	outward oriented pairs:	pairs with other orientation:	pairs on different chromosomes:	percentage of properly paired reads (%):
IRD01	42415964	0	42415964	1	21235695	21180269	42379527	42340470	36437	40433950	42415964	1239114	576965	0	5497	4241596400	2123569500	2118026900	4237952700	4231433289	0	123911400	8586774	0.00202928	100	100	100	100	100	100	33.6	187.8	53.4	20127881	140262	24034	877642	95.3
IRD02A	52531587	0	52531587	1	26292634	26238953	52485712	52436375	45875	51580909	52531587	1326489	658102	0	4672	5253158700	2629263400	2623895300	5248571200	5241145152	0	132648900	9266697	0.00176807	100	100	100	100	100	100	34.3	187.6	52.2	25639580	186937	11117	380030	98.2
IRD02B	40456806	0	40456806	1	20249002	20207804	40420690	40381770	36116	39449039	40456806	794849	526926	0	3129	4045680600	2024900200	2020780400	4042069000	4036659621	0	79484900	7129610	0.00176622	100	100	100	100	100	100	34.1	190.9	54.6	19620931	135359	11621	422540	97.5
IRD03	42968779	0	42968779	1	21515485	21453294	42924503	42877229	44276	40810178	42968779	1096549	574614	0	3853	4296877900	2151548500	2145329400	4292450300	4286639482	0	109654900	7827136	0.00182594	100	100	100	100	100	100	34.1	189.4	52.9	20306195	144767	25619	961620	95
IRD04	44715673	0	44715673	1	22378890	22336783	44684190	44650292	31483	44085939	44715673	991974	569935	0	4510	4471567300	2237889000	2233678300	4468419000	4461045898	0	99197400	8665157	0.0019424	100	100	100	100	100	100	33.9	187.7	55.2	21869734	201973	7652	245300	98.6
IRD05	37889638	0	37889638	1	18960265	18929373	37857211	37822248	32427	37519600	37889638	747230	489349	0	2855	3788963800	1896026500	1892937300	3785721100	3780474314	0	74723000	6642403	0.00175703	100	100	100	100	100	100	34.2	189.7	54.6	18646119	133356	4044	127089	99
IRD06	43235122	0	43235122	1	21637772	21597350	43203196	43168572	31926	42658428	43235122	992910	536296	0	3288	4323512200	2163777200	2159735000	4320319600	4313346048	0	99291000	8228447	0.00190767	100	100	100	100	100	100	33.9	189.1	55.3	21137606	212722	6903	226611	98.7
IRD07	39589145	0	39589145	1	19813303	19775842	39562298	39533227	26847	38947514	39589145	850871	501812	0	3339	3958914500	1981330300	1977584200	3956229800	3949518403	0	85087100	7437558	0.00188316	100	100	100	100	100	100	33.9	189.6	56.6	19294695	202939	7502	261091	98.4
IRD08	43096984	0	43096984	1	21573891	21523093	43051939	43003590	45045	41324738	43096984	999513	564643	0	3611	4309698400	2157389100	2152309300	4305193900	4299570576	0	99951300	8248234	0.00191839	100	100	100	100	100	100	34	192.1	54.9	20589030	116906	20969	774412	95.9
IRD09	40752248	0	40752248	1	20399842	20352406	40713215	40671322	39033	39932391	40752248	1094270	525123	0	5630	4075224800	2039984200	2035240600	4071321500	4065178649	0	109427000	7562710	0.00186036	100	100	100	100	100	100	33.8	190.8	55.6	19866405	128604	10746	329442	98
IRD10	39911833	0	39911833	1	19975313	19936520	39876368	39838111	35465	39392946	39911833	657415	510016	0	3010	3991183300	1997531300	1993652000	3987636800	3982348898	0	65741500	7023155	0.00176357	100	100	100	100	100	100	34	190.9	54.6	19589302	130547	5911	192869	98.7
IRD11	22201461	0	22201461	1	11118140	11083321	22184105	22165483	17356	21244994	22201461	324989	295121	0	2523	2220146100	1111814000	1108332100	2218410500	2214576293	0	32498900	3592272	0.0016221	100	100	100	100	100	100	34.1	187.8	56.5	10530234	113265	11902	426943	95.7
IRD12	27949501	0	27949501	1	13990360	13959141	27929145	27907202	20356	27631942	27949501	432251	366061	0	2834	2794950100	1399036000	1395914100	2792914500	2788320546	0	43225100	4453786	0.0015973	100	100	100	100	100	100	34.1	190.6	57.6	13688227	141461	3845	119632	98.9
IRD13	41858512	0	41858512	1	20953549	20904963	41820130	41778862	38382	40723325	41858512	940409	539416	0	3738	4185851200	2095354900	2090496300	4182013000	4175869582	0	94040900	7583257	0.00181597	100	100	100	100	100	100	34	190.9	56.1	20226632	160784	13532	488019	97.3
IRD14	36872117	0	36872117	1	18462460	18409657	36832273	36789225	39844	35327985	36872117	902140	470853	0	3070	3687211700	1846246000	1840965700	3683227300	3678166971	0	90214000	6774801	0.0018419	100	100	100	100	100	100	34.2	194.8	58.4	17592250	107428	18737	675714	95.8
IRD15	42635672	0	42635672	1	21337971	21297701	42598450	42558360	37222	42211552	42635672	1146351	538517	0	4216	4263567200	2133797100	2129770100	4259845000	4251017800	0	114635100	7759725	0.00182538	100	100	100	100	100	100	33.9	190.9	57	20887799	237791	5268	147779	99
IRD16	37756978	0	37756978	1	18900134	18856844	37733889	37708818	23089	37347020	37756978	774867	489649	0	3099	3775697800	1890013400	1885684400	3773388900	3768198248	0	77486700	6613666	0.00175513	100	100	100	100	100	100	33.9	189.6	55	18543256	153457	4788	152485	98.9
IRD17	41479647	0	41479647	1	20762085	20717562	41453920	41426064	25727	40940635	41479647	765164	539464	0	2843	4147964700	2076208500	2071756200	4145392000	4140600714	0	76516400	7647415	0.00184693	100	100	100	100	100	100	33.9	193.1	55.4	20387529	108921	6221	209883	98.7
IRD18	34967745	0	34967745	1	17505395	17462350	34946396	34923410	21349	34417480	34967745	623373	442368	0	2406	3496774500	1750539500	1746235000	3494639600	3490381458	0	62337300	6093516	0.0017458	100	100	100	100	100	100	34	188.7	53.7	17119594	110562	6543	224619	98.4
IRD19	39699643	0	39699643	1	19872969	19826674	39674307	39646912	25336	39180572	39699643	815319	501982	0	3028	3969964300	1987296900	1982667400	3967430700	3962809708	0	81531900	7200250	0.00181696	100	100	100	100	100	100	34.1	190.6	54.3	19506820	107763	6094	202345	98.7
IRD20	26003975	0	26003975	1	13019218	12984757	25989231	25973383	14744	25727716	26003975	331105	340782	0	2708	2600397500	1301921800	1298475700	2598923100	2595305219	0	33110500	4959399	0.00191091	100	100	100	100	100	100	33.6	191.3	56.3	12788593	87427	3576	106691	98.9
IRD21	34182826	0	34182826	1	17111550	17071276	34162100	34139644	20726	33586601	34182826	551351	439393	0	2589	3418282600	1711155000	1707127600	3416210000	3411708960	0	55135100	6112258	0.00179155	100	100	100	100	100	100	34.1	191.8	56.3	16685113	127584	7261	249435	98.3
IRD22	28485830	0	28485830	1	14254766	14231064	28466108	28444654	19722	27878476	28485830	420626	341755	0	2171	2848583000	1425476600	1423106400	2846610800	2842534805	0	42062600	4399794	0.00154784	100	100	100	100	100	100	34.1	188.6	55.6	13822253	133402	7154	259103	97.9
IRD23	40302414	0	40302414	1	20170261	20132153	40277580	40250652	24834	39749900	40302414	848764	507620	0	3044	4030241400	2017026100	2013215300	4027758000	4022174442	0	84876400	7065208	0.00175656	100	100	100	100	100	100	34.2	188.2	54.2	19731223	167286	6434	219921	98.6
IRD24	47965188	0	47965188	1	24008015	23957173	47936417	47905242	28771	47354121	47965188	970747	624889	0	3370	4796518800	2400801500	2395717300	4793641700	4788024238	0	97074700	8499942	0.00177525	100	100	100	100	100	100	34	192.7	55.2	23567845	139451	7095	237773	98.7
IRD26	30918158	0	30918158	1	15478748	15439410	30897575	30875313	20583	30615041	30918158	507220	380783	0	2581	3091815800	1547874800	1543941000	3089757500	3086238644	0	50722000	5448911	0.00176555	100	100	100	100	100	100	34.1	193.5	55.9	15243505	81151	3541	109068	99
IRD27	26324230	0	26324230	1	13196827	13127403	26306638	26287778	17592	25052802	26324230	421378	345709	0	2887	2632423000	1319682700	1312740300	2630663800	2626966277	0	42137800	4687336	0.00178432	100	100	100	100	100	100	34.1	184.6	52.4	12448627	105584	15674	573646	95.2
IRD28	22819180	0	22819180	1	11424297	11394883	22801051	22781624	18129	21805204	22819180	383412	299378	0	2748	2281918000	1142429700	1139488300	2280105100	2277104124	0	38341200	3677012	0.00161478	100	100	100	100	100	100	33.8	191	55.8	10858525	68074	12660	451138	95.6
IRD28	22819180	0	22819180	1	11424297	11394883	22801051	22781624	18129	21805204	22819180	383412	299378	0	2748	2281918000	1142429700	1139488300	2280105100	2277104124	0	38341200	3677012	0.00161478	100	100	100	100	100	100	33.8	191	55.8	10858525	68074	12660	451138	95.6
IRD29	29319270	0	29319270	1	14682166	14637104	29302023	29283363	17247	28718525	29319270	420165	375089	0	2459	2931927000	1468216600	1463710400	2930202300	2925686403	0	42016500	5268386	0.00180073	100	100	100	100	100	100	33.9	190.9	57.4	14239218	137251	7451	257387	98
IRD30	41535235	0	41535235	1	20792873	20742362	41509125	41480989	26110	41062762	41535235	903014	530692	0	4893	4153523500	2079287300	2074236200	4150912500	4144554729	0	90301400	7778267	0.00187674	100	100	100	100	100	100	33.7	194.5	60	20381597	169580	6391	182418	98.9
IRD32	22792218	0	22792218	1	11405440	11386778	22776758	22759893	15460	22392776	22792218	296474	297138	0	1747	2279221800	1140544000	1138677800	2277675800	2274856544	0	29647400	3615254	0.00158922	100	100	100	100	100	100	33.7	191.8	55.5	11139188	73062	4519	162781	98.2
IRD31	24670557	0	24670557	1	12345285	12325272	24653457	24634941	17100	24291375	24670557	335137	325289	0	2173	2467055700	1234528500	1232527200	2465345700	2460305558	0	33513700	3991021	0.00162217	100	100	100	100	100	100	34.1	189.1	56.7	12002898	159181	4511	150532	98.5
IRD33	38018594	0	38018594	1	19035228	18983366	37987397	37953729	31197	36627674	38018594	800552	512915	0	3565	3801859400	1903522800	1898336600	3798739700	3793870763	0	80055200	7537735	0.00198682	100	100	100	100	100	100	33.8	196.5	58.1	18259993	90133	16700	609570	96.3
IRD34	48257934	0	48257934	1	24151623	24106311	48220703	48180512	37231	47521883	48257934	1032165	618190	0	3826	4825793400	2415162300	2410631100	4822070300	4815248308	0	103216500	9410092	0.00195423	100	100	100	100	100	100	34	189.6	55.3	23619212	172006	8742	289786	98.5
IRD35	28127086	0	28127086	1	14083627	14043459	28106102	28083482	20984	26904574	28127086	426163	365576	0	2833	2812708600	1408362700	1404345900	2810610200	2806875112	0	42616300	4559533	0.00162442	100	100	100	100	100	100	34.2	190.2	56.4	13382891	97346	15016	546071	95.7
IRD36	31257748	0	31257748	1	15646426	15611322	31235306	31210976	22442	30694550	31257748	456422	405241	0	3300	3125774800	1564642600	1561132200	3123530600	3119766821	0	45642200	4955590	0.00158845	100	100	100	100	100	100	34.3	195.9	58.8	15284516	83189	6927	230457	98.2
IRD37	27094204	0	27094204	1	13555559	13538645	27075250	27054739	18954	26797765	27094204	343911	340186	0	2010	2709420400	1355555900	1353864500	2707525000	2703859744	0	34391100	4315405	0.00159602	100	100	100	100	100	100	34.3	186.4	53.5	13305561	107383	3377	110652	98.9
IRD38	38620132	0	38620132	1	19330341	19289791	38590574	38558627	29558	38009694	38620132	869429	499861	0	2855	3862013200	1933034100	1928979100	3859057400	3853240584	0	86942900	7435241	0.00192961	100	100	100	100	100	100	33.8	190.2	55.6	18868754	159190	7147	243808	98.4
IRD39	36813356	0	36813356	1	18426011	18387345	36785304	36755042	28052	36459067	36813356	954428	491224	0	3254	3681335600	1842601100	1838734500	3678530400	3673140132	0	95442800	7246480	0.00197283	100	100	100	100	100	100	33.9	190.8	55.7	18127707	122073	4371	122909	99
IRD40	38167075	0	38167075	1	19096494	19070581	38140284	38111303	26791	37737126	38167075	839909	505875	0	3272	3816707500	1909649400	1907058100	3814028400	3809170331	0	83990900	7333950	0.00192534	100	100	100	100	100	100	33.8	189.8	53.8	18789237	107071	4900	153979	98.9
IRD41	44812145	0	44812145	1	22427210	22384935	44777965	44741023	34180	43838918	44812145	1114656	542615	0	3439	4481214500	2242721000	2238493500	4477796500	4471684247	0	111465600	8770329	0.0019613	100	100	100	100	100	100	33.9	188.3	53.7	21796692	155626	11486	406235	97.8
IRD42	32685343	0	32685343	1	16362989	16322354	32658012	32628569	27331	32255142	32685343	702953	400463	0	2356	3268534300	1636298900	1632235400	3265801200	3261786593	0	70295300	6455124	0.00197902	100	100	100	100	100	100	34	194.3	55.8	16077496	70848	4915	160526	98.7
IRD43	24110188	0	24110188	1	12064885	12045303	24093937	24076330	16251	23805770	24110188	292928	313499	0	1932	2411018800	1206488500	1204530300	2409393700	2406579523	0	29292800	3809544	0.00158297	100	100	100	100	100	100	34.2	189.5	54.4	11850800	68364	3513	115142	98.7
IRD44	26078475	0	26078475	1	13051866	13026609	26060770	26041504	17705	25641150	26078475	368018	336796	0	2339	2607847500	1305186600	1302660900	2606077000	2602662039	0	36801800	4155399	0.0015966	100	100	100	100	100	100	34.2	190.5	56	12745218	91850	5181	178125	98.3
IRD45	32984019	0	32984019	1	16506231	16477788	32958644	32931152	25375	32503554	32984019	536742	418750	0	2442	3298401900	1650623100	1647778800	3295864400	3291271653	0	53674200	6628219	0.00201388	100	100	100	100	100	100	33.7	191.6	56.1	16161489	107885	5558	190178	98.5
IRD46	25904520	0	25904520	1	12960944	12943576	25888161	25870624	16359	25638556	25904520	345286	342736	0	2200	2590452000	1296094400	1294357600	2588816100	2585648501	0	34528600	4948061	0.00191366	100	100	100	100	100	100	34.2	187.7	53.9	12756793	79223	3046	95898	99
IRD47	26847441	0	26847441	1	13430689	13416752	26830849	26812924	16592	26531963	26847441	444882	344914	0	2063	2684744100	1343068900	1341675200	2683084900	2679710195	0	44488200	5067839	0.00189119	100	100	100	100	100	100	33.8	188.6	54	13190418	90340	3718	121610	98.8
IRD48	29759656	0	29759656	1	14888605	14871051	29740417	29719712	19239	29387709	29759656	419574	383909	0	2447	2975965600	1488860500	1487105100	2974041700	2971119309	0	41957400	5697844	0.00191774	100	100	100	100	100	100	34.3	194.5	53.7	14668957	46966	4313	139252	98.8
IRD49	31774561	0	31774561	1	15907531	15867030	31753679	31731216	20882	31378914	31774561	685782	386374	0	4082	3177456100	1590753100	1586703000	3175367900	3171886338	0	68578200	6147719	0.00193819	100	100	100	100	100	100	33.9	196.4	56.8	15657291	55243	5342	147153	98.8
IRD50	29178732	0	29178732	1	14606231	14572501	29158314	29136403	20418	28782497	29178732	473554	374297	0	2323	2917873200	1460623100	1457250100	2915831400	2912266885	0	47355400	5587359	0.00191856	100	100	100	100	100	100	33.7	191.3	55.6	14318868	91687	4583	152683	98.6
IRD52	24074722	0	24074722	1	12048102	12026620	24058471	24040943	16251	23665749	24074722	332996	307218	0	2197	2407472200	1204810200	1202662000	2405847100	2402835813	0	33299600	4630045	0.00192691	100	100	100	100	100	100	34.2	189.9	55.1	11770352	77110	4864	167765	98.3
IRD53	24881325	0	24881325	1	12451623	12429702	24865131	24847717	16194	24442612	24881325	380296	319078	0	2263	2488132500	1245162300	1242970200	2486513100	2483632213	0	38029600	4747636	0.00191157	100	100	100	100	100	100	34	188.7	54.6	12170194	69990	5292	177976	98.2
IRD54	26185405	0	26185405	1	13109547	13075858	26168192	26149700	17213	25901775	26185405	520391	339399	0	1990	2618540500	1310954700	1307585800	2616819200	2613882099	0	52039100	5040283	0.00192827	100	100	100	100	100	100	34	193.4	55.2	12910080	56409	3405	104562	98.9
IRD55	24180453	0	24180453	1	12099208	12081245	24164957	24148299	15496	23960254	24180453	323476	308027	0	2153	2418045300	1209920800	1208124500	2416495700	2413699149	0	32347600	4633453	0.00191965	100	100	100	100	100	100	34.1	190.3	53.9	11937714	58056	2555	75438	99.1
IRD56	26177363	0	26177363	1	13099249	13078114	26160124	26141585	17239	25932082	26177363	374767	343206	0	2347	2617736300	1309924900	1307811400	2616012400	2612858826	0	37476700	5042797	0.00192999	100	100	100	100	100	100	33.7	193.1	56.1	12918155	66686	2828	82716	99.1
Average	3.40556e+07	0	3.40556e+07	1	1.70462e+07	1.70094e+07	3.40302e+07	3.40027e+07	25440.6	3.33861e+07	3.40556e+07	666574	437955	0	3013.52	3.40556e+09	1.70462e+09	1.70094e+09	3.40302e+09	3.39833e+09	0	6.66574e+07	6.20843e+06	0.00181513	100	100	100	100	100	100	33.9857	190.698	55.4125	1.65983e+07	118171	8031.32	276421	98.0286
SD	7.91469e+06	0	7.91469e+06	0	3.96145e+06	3.95324e+06	7.90717e+06	7.89906e+06	8644.9	7.76859e+06	7.91469e+06	287796	101136	0	858.893	7.91469e+08	3.96145e+08	3.95324e+08	7.90717e+08	7.89473e+08	0	2.87796e+07	1.63731e+06	0.000132994	0	0	0	0	0	0	0.185577	2.43776	1.52234	3.85834e+06	43482.1	5283.53	200690	1.19742

## Sheet: Sheet1
SN	raw total sequences:	48257934
SN	filtered sequences:	0
SN	sequences:	48257934
SN	is sorted:	1
SN	1st fragments:	24151623
SN	last fragments:	24106311
SN	reads mapped:	48220703
SN	reads mapped and paired:	48180512	# paired-end technology bit set + both mates mapped
SN	reads unmapped:	37231
SN	reads properly paired:	47521883	# proper-pair bit set
SN	reads paired:	48257934	# paired-end technology bit set
SN	reads duplicated:	1032165	# PCR or optical duplicate bit set
SN	reads MQ0:	618190	# mapped and MQ=0
SN	reads QC failed:	0
SN	non-primary alignments:	3826
SN	total length:	4825793400	# ignores clipping
SN	total first fragment length:	2415162300	# ignores clipping
SN	total last fragment length:	2410631100	# ignores clipping
SN	bases mapped:	4822070300	# ignores clipping
SN	bases mapped (cigar):	4815248308	# more accurate
SN	bases trimmed:	0
SN	bases duplicated:	103216500
SN	mismatches:	9410092	# from NM fields
SN	error rate:	0.00195423	# mismatches / bases mapped (cigar)
SN	average length:	100
SN	average first fragment length:	100
SN	average last fragment length:	100
SN	maximum length:	100
SN	maximum first fragment length:	100
SN	maximum last fragment length:	100
SN	average quality:	34
SN	insert size average:	189.6
SN	insert size standard deviation:	55.3
SN	inward oriented pairs:	23619212
SN	outward oriented pairs:	172006
SN	pairs with other orientation:	8742
SN	pairs on different chromosomes:	289786
SN	percentage of properly paired reads (%):	98.5
