# Supplementary material for: Unique Variant Spectrum in a Jordanian Cohort with Inherited Retinal Dystrophies
Source: Genes (Basel). 2021 Apr 19;12(4):593. doi: 10.3390/genes12040593 (PMC8074154; doi:10.3390/genes12040593)
Supplement: Supplementary file 1 [file genes-12-00593-s001.zip › Table S2_Variant Eval. summary.xlsx]

## Sheet: Sheet1
Table S2. Variant evaluation summary for each of the participated families using BCFtools stats
Family ID	number of records:	number of no-ALTs:	number of SNPs:	number of MNPs:	number of indels:	number of others*:	number of multiallelic sites:	number of multiallelic SNP sites:	# TSTV						#SiS
									ts	tv	ts/tv	ts (1st ALT)	tv (1st ALT)	ts/tv (1st ALT)	allele count	number of SNPs	number of transitions	number of transversions	number of indels	repeat-consistent	repeat-inconsistent	not applicable
IRD01	67726	0	62808	0	4918	0	109	28	44098	18738	2.35	44087	18721	2.35	1	37710	26312	11398	3027	0	0	3027
IRD02A	68889	0	63547	0	5342	0	150	47	44842	18752	2.39	44822	18725	2.39	1	37490	26437	11053	3294	0	0	3294
IRD02B	66794	0	61978	0	4816	0	107	33	43615	18396	2.37	43604	18374	2.37	1	35825	25143	10682	2807	0	0	2807
IRD03	67140	0	62344	0	4796	0	111	32	43851	18525	2.37	43842	18502	2.37	1	35515	24785	10730	2800	0	0	2800
IRD04	66780	0	61670	0	5110	0	121	43	43351	18362	2.36	43338	18332	2.36	1	34909	24419	10490	3024	0	0	3024
IRD05	66539	0	61763	0	4776	0	116	40	43523	18280	2.38	43508	18255	2.38	1	35472	24946	10526	2815	0	0	2815
IRD06	67058	0	62052	0	5006	0	124	53	43742	18363	2.38	43725	18327	2.39	1	35078	24642	10436	2933	0	0	2933
IRD07	65999	0	61158	0	4841	0	103	36	43186	18008	2.4	43172	17986	2.4	1	34823	24518	10305	2823	0	0	2823
IRD08	67828	0	62748	0	5080	0	122	39	44153	18634	2.37	44139	18609	2.37	1	36324	25429	10895	3069	0	0	3069
IRD09	66440	0	61324	0	5116	0	124	31	43176	18179	2.38	43163	18161	2.38	1	33917	23835	10082	3018	0	0	3018
IRD10	65889	0	61045	0	4844	0	130	52	43067	18030	2.39	43051	17994	2.39	1	34256	24082	10174	2778	0	0	2778
IRD11	63041	0	59136	0	3905	0	69	39	41686	17489	2.38	41673	17463	2.39	1	32684	22941	9743	1952	0	0	1952
IRD12	66822	0	61922	0	4900	0	126	47	43640	18329	2.38	43630	18292	2.39	1	35402	24822	10580	2833	0	0	2833
IRD12	64645	0	60202	0	4443	0	87	36	42239	17999	2.35	42226	17976	2.35	1	34800	24284	10516	2514	0	0	2514
IRD14	67439	0	62506	0	4933	0	133	48	44051	18503	2.38	44037	18469	2.38	1	36322	25443	10879	2885	0	0	2885
IRD15	69295	0	63912	0	5383	0	154	48	45073	18887	2.39	45053	18859	2.39	1	38510	27143	11367	3425	0	0	3425
IRD16	67472	0	62888	0	4584	0	92	33	44444	18477	2.41	44430	18458	2.41	1	38735	27325	11410	2788	0	0	2788
IRD17	68362	0	63529	0	4833	0	110	49	44673	18905	2.36	44660	18869	2.37	1	37459	26264	11195	2848	0	0	2848
IRD18	65890	0	61419	0	4471	0	78	23	43447	17995	2.41	43435	17984	2.42	1	36686	25941	10745	2573	0	0	2573
IRD19	66530	0	61857	0	4673	0	85	26	43800	18083	2.42	43792	18065	2.42	1	36457	25769	10688	2785	0	0	2785
IRD20	64948	0	60864	0	4084	0	76	44	42885	18023	2.38	42871	17993	2.38	1	34847	24534	10313	2159	0	0	2159
IRD21	64319	0	60091	0	4228	0	88	38	42409	17720	2.39	42398	17693	2.4	1	33213	23282	9931	2244	0	0	2244
IRD22	61911	0	57705	0	4206	0	97	42	40590	17157	2.37	40581	17124	2.37	1	30094	21000	9094	2095	0	0	2095
IRD23	66129	0	61565	0	4564	0	100	38	43379	18224	2.38	43364	18201	2.38	1	35302	24799	10503	2604	0	0	2604
IRD24	68655	0	63694	0	4961	0	131	52	44805	18941	2.37	44789	18905	2.37	1	37179	26054	11125	3000	0	0	3000
IRD25	65854	0	61428	0	4426	0	80	23	43338	18113	2.39	43327	18101	2.39	1	36819	25941	10878	2595	0	0	2595
IRD26	66445	0	62073	0	4372	0	89	47	43783	18337	2.39	43766	18307	2.39	1	38139	26779	11360	2545	0	0	2545
IRD27	63004	0	59156	0	3848	0	64	28	41539	17645	2.35	41530	17626	2.36	1	32966	23097	9869	1963	0	0	1963
IRD28	63217	0	59247	0	3970	0	65	32	41759	17520	2.38	41750	17497	2.39	1	33075	23284	9791	2058	0	0	2058
IRD29	64417	0	60257	0	4160	0	57	19	42492	17784	2.39	42483	17774	2.39	1	34349	24210	10139	2231	0	0	2231
IRD30	69982	0	65062	0	4920	0	122	46	45696	19412	2.35	45679	19383	2.36	1	39216	27527	11689	2964	0	0	2964
IRD31	65215	0	61009	0	4206	0	66	18	42977	18050	2.38	42973	18036	2.38	1	34816	24444	10372	2329	0	0	2329
IRD32	66083	0	62122	0	3961	0	67	36	43800	18358	2.39	43789	18333	2.39	1	38294	26910	11384	2246	0	0	2246
IRD33	68736	0	63852	0	4884	0	100	34	45080	18806	2.4	45068	18784	2.4	1	37245	26226	11019	2854	0	0	2854
IRD34	68734	0	63544	0	5190	0	157	48	44819	18773	2.39	44809	18735	2.39	1	37257	26183	11074	3248	0	0	3248
IRD35	67322	0	62895	0	4427	0	107	44	44354	18585	2.39	44339	18556	2.39	1	38401	27080	11321	2608	0	0	2608
IRD36	67144	0	62496	0	4648	0	102	38	44196	18338	2.41	44184	18312	2.41	1	37955	26823	11132	2823	0	0	2823
IRD37	64190	0	60100	0	4090	0	86	34	42334	17800	2.38	42322	17778	2.38	1	33076	23154	9922	2131	0	0	2131
IRD38	66580	0	61727	0	4853	0	100	28	43558	18197	2.39	43549	18178	2.4	1	36327	25725	10602	2892	0	0	2892
IRD39	67334	0	62366	0	4968	0	107	37	43932	18471	2.38	43918	18448	2.38	1	36717	25877	10840	2976	0	0	2976
IRD40	67505	0	62641	0	4864	0	108	38	44192	18487	2.39	44183	18458	2.39	1	37900	26703	11197	2929	0	0	2929
IRD41	66652	0	61653	0	4999	0	142	42	43488	18207	2.39	43470	18183	2.39	1	35480	24826	10654	3039	0	0	3039
IRD42	69207	0	64162	0	5045	0	137	43	45332	18873	2.4	45322	18840	2.41	1	40771	28767	12004	3188	0	0	3188
IRD43	65446	0	61362	0	4084	0	79	37	43345	18054	2.4	43340	18022	2.4	1	37891	26785	11106	2398	0	0	2398
IRD44	66564	0	62246	0	4318	0	100	42	43842	18446	2.38	43831	18415	2.38	1	38722	27203	11519	2604	0	0	2604
IRD45	67044	0	62447	0	4597	0	109	48	43973	18522	2.37	43963	18484	2.38	1	37380	26142	11238	2734	0	0	2734
IRD46	64679	0	60465	0	4214	0	83	35	42594	17906	2.38	42581	17884	2.38	1	34704	24344	10360	2273	0	0	2273
IRD47	63420	0	59166	0	4254	0	89	33	41715	17484	2.39	41700	17466	2.39	1	33095	23280	9815	2337	0	0	2337
IRD48	67248	0	62717	0	4531	0	89	36	44401	18352	2.42	44386	18331	2.42	1	37189	26299	10890	2619	0	0	2619
IRD49	64240	0	59386	0	4854	0	104	34	41915	17505	2.39	41905	17481	2.4	1	34504	24248	10256	2830	0	0	2830
IRD50	66041	0	61579	0	4462	0	94	34	43281	18332	2.36	43268	18311	2.36	1	38081	26699	11382	2629	0	0	2629
IRD52	65801	0	61675	0	4126	0	81	41	43575	18141	2.4	43563	18112	2.41	1	37508	26415	11093	2353	0	0	2353
IRD53	65160	0	61050	0	4110	0	68	25	43215	17860	2.42	43210	17840	2.42	1	37673	26652	11021	2400	0	0	2400
IRD54	63920	0	59454	0	4466	0	81	33	42093	17394	2.42	42079	17375	2.42	1	35118	24770	10348	2540	0	0	2540
IRD55	63547	0	59360	0	4187	0	77	36	41870	17526	2.39	41857	17503	2.39	1	33332	23503	9829	2232	0	0	2232
IRD56	65216	0	60898	0	4318	0	94	42	42995	17945	2.4	42979	17919	2.4	1	36422	25721	10701	2454	0	0	2454
Abbreviations: SNP, single nucleotide polymorphism; MNP, Multi Nucleotide Polymorphism; other*, number of rows with other type of variatoin (e.g., a symbolic allele or a complex substitution); ALT, alternative; TS, Transitions, TV, Transversions; SiS, Singleton stats
