# Supplementary material for: Unique Variant Spectrum in a Jordanian Cohort with Inherited Retinal Dystrophies
Source: Genes (Basel). 2021 Apr 19;12(4):593. doi: 10.3390/genes12040593 (PMC8074154; doi:10.3390/genes12040593)
Supplement: Supplementary file 1 [file genes-12-00593-s001.zip › Table S3_Exome Coverage Summary.xlsx]

## Sheet: Sheet1
Table S3. Exome coverage summary for each of the participated families
Family ID	NO_COVERAGE	LOW_COVERAGE (<15X)	CALLABLE	EXCESSIVE_COVERAGE (>1000X)	POOR_MAPPING_QUALITY	%COVERED>=10X	%COVERED>=20X	%COVERED>=30X	%COVERED>=40X	TOTAL_BASES
IRD01	1	6.7	90	0	2.3	90	86.5	77.6	67.4	35576511
IRD02	0.7	3.9	93.6	0	1.8	93.6	91.4	85.3	77.4	34617202
IRD02	0.9	5.9	91.5	0	1.7	91.5	87.9	78.5	67.4	34617202
IRD03	0.9	5.6	91.8	0	1.8	91.8	88.5	79.8	69.5	34617202
IRD04	1.1	5.5	91.3	0	2.2	91.3	88.3	80.3	70.5	35576511
IRD05	0.8	6.4	91.1	0	1.7	91.1	87	76.5	64.4	34617202
IRD06	1.2	5.8	90.9	0	2.1	90.9	87.7	79.1	68.6	35576511
IRD07	1.1	7.2	89.5	0	2.2	89.5	85.6	75.5	63.9	35576511
IRD08	0.7	5.4	92.1	0	1.8	92.1	88.7	80.1	69.8	34617202
IRD09	0.7	5.1	92.3	0	1.8	92.3	88.9	79.4	68.1	34617202
IRD10	1	5.6	91.7	0	1.7	91.7	88.2	78.7	67.4	34617202
IRD11	1.7	16.1	80.5	0	1.8	80.5	71.2	50.7	32.4	35576511
IRD12	1.6	10.7	85.8	0	1.9	85.8	79.2	63.3	46.9	35576511
IRD13	0.9	5.2	92.1	0	1.7	92.1	88.8	79.9	69.1	34617202
IRD14	0.8	6.3	91.2	0	1.7	91.2	86.8	75.5	62.5	34617202
IRD15	0.7	4.9	92.6	0	1.8	92.6	89.4	80.4	69.4	34617202
IRD16	1.4	6.9	89.6	0	2.1	89.6	85.6	75.4	63.3	35576511
IRD17	1.1	6.4	90.4	0	2.1	90.4	86.9	77.9	67.3	35576511
IRD18	1.3	8	88.7	0	2	88.7	84.1	72.4	59.3	35576511
IRD19	1.3	6.2	90.4	0	2.1	90.4	86.9	77.4	66.2	35576511
IRD20	1.5	12.6	84.1	0	1.9	84.1	76.6	59.3	42.3	35576511
IRD21	1.4	8.6	87.9	0	2	87.9	83.1	71.1	57.9	35576511
IRD22	1.6	11.8	84.8	0	1.9	84.8	78	62.2	46.7	35576511
IRD23	1.4	6.7	89.8	0	2.1	89.8	86.2	76.7	65.5	35576511
IRD24	1.1	5.3	91.4	0	2.2	91.4	88.8	81.6	72.8	35576511
IRD25	1.4	11.2	85.5	0	1.9	85.5	78.7	62.8	46.6	35576511
IRD26	1.4	9.4	87.2	0	2	87.2	81.5	67.6	52.6	35576511
IRD27	1.4	12.5	84.1	0	1.9	84.1	76.8	60.1	43.4	35576511
IRD28	1.4	15.7	81	0	1.8	81	71.9	51.9	33.8	35576511
IRD29	1.5	10.1	86.4	0	2	86.4	80.4	65.8	50.1	35576511
IRD30	1	5.9	90.8	0	2.2	90.8	87.5	78.4	67.6	35576511
IRD31	1.5	14	82.7	0	1.9	82.7	74.5	56.1	38.8	35576511
IRD32	1.6	16.5	80.2	0	1.8	80.2	70.9	51.2	33.7	35576511
IRD33	1.2	6.7	89.9	0	2.2	89.9	86	75.8	63.8	35576511
IRD34	1	5	91.7	0	2.3	91.7	89.2	82.3	73.5	35576511
IRD35	1.2	11.5	85.2	0	2	85.2	78.6	63.1	47.1	35576511
IRD36	1.4	9.1	87.5	0	2	87.5	82	68.6	53.7	35576511
IRD37	1.5	12.3	84.3	0	1.9	84.3	77.3	61	44.9	35576511
IRD38	1.1	6.8	89.9	0	2.2	89.9	85.9	75.7	63.9	35576511
IRD39	1.3	6.6	89.9	0	2.2	89.9	85.7	74.7	61.9	35576511
IRD40	1.4	7.1	89.5	0	2.1	89.5	85.5	75.4	63.7	35576511
IRD41	1.2	5.9	90.7	0	2.1	90.7	87.7	79.6	69.6	35576511
IRD42	1.3	8.3	88.3	0	2	88.3	83.1	69.6	55	35576511
IRD43	1.8	14.2	82.2	0	1.8	82.2	73.9	55.5	37.9	35576511
IRD44	1.7	12.4	84.1	0	1.8	84.1	76.8	59.7	42.7	35576511
IRD45	1.3	9	87.6	0	2	87.6	82.5	69.8	55.9	35576511
IRD46	1.4	12.8	83.9	0	1.9	83.9	76.4	59.3	42.4	35576511
IRD47	1.5	12.1	84.5	0	1.9	84.5	77.4	60.8	44.3	35576511
IRD48	1.5	10	86.5	0	1.9	86.5	80.5	66	50.5	35576511
IRD49	1.3	8.4	88.3	0	2	88.3	82.9	68.9	53.7	35576511
IRD50	1.4	10.4	86.2	0	2	86.2	79.9	64.9	49.2	35576511
IRD52	1.6	14.7	81.9	0	1.8	81.9	73.5	54.9	37.5	35576511
IRD53	1.5	13.6	83	0	1.9	83	75	57	39.7	35576511
IRD54	1.5	11.9	84.6	0	1.9	84.6	77	59.3	41.9	35576511
IRD55	1.5	14.1	82.6	0	1.8	82.6	74.2	55.3	37.6	35576511
IRD56	1.4	12.4	84.3	0	1.9	84.3	76.8	59.6	42.5	35576511
Average	1.26964	9.09643	87.6714	0	1.95536	87.6714	82.3268	69.3804	55.6339	3.54052e+07
SD	0.279617	3.42918	3.60286	0	0.16248	3.60286	5.60731	9.57311	12.4698	367409
